# Supplementary material for: Psychological, social and technical factors influencing electronic medical records systems adoption by United States physicians: a systematic model
Source: Health Res Policy Syst. 2022 May 2;20:48. doi: 10.1186/s12961-022-00851-0 (PMC9063322; doi:10.1186/s12961-022-00851-0)
Supplement: Supplementary file 3 — Additional file 3. Data file: Microsoft Excel file of the survey responses for the 13 questions and demographics for the 382 United States physicians. [file 12961_2022_851_MOESM3_ESM.xlsx]

## Sheet: Data
ResponseID	Intention	Knowledge	BehavioralControl	Attitude	PeerPreference	IndustryBenefits	Usefulness	EaseOfUse	GovernmentMandate	IndustryStandards	RelativeAdvantage	WorkflowImpact	FinancialAbility	Gender	Age	State	PracticeType	PracticeStructure	EmploymentStatus	Experience
R_3l1JjcHIiscfzyB	6	3	4	6	4	4	4	4	5	5	4	4	4	2	3	39	6	6	3	2
R_e9SIGPDfK0ZnQKF	#NULL!	4	#NULL!	#NULL!	#NULL!	1	2	2	7	1	5	1	#NULL!	2	5	15	1	1	1	2
R_9YobNC9bScG09Nj	5	2	3	4	4	2	3	2	7	6	7	2	4	1	5	10	6	4	2	4
R_3RfutGv3WFSjgX3	2	5	1	7	7	1	1	1	4	4	1	1	1	1	5	20	6	5	2	5
R_6DmOesfjX5oSB0N	5	2	5	1	2	1	#NULL!	#NULL!	7	1	#NULL!	#NULL!	2	1	4	23	6	2	1	3
R_41nZDRqiqT6oJdr	4	4	4	5	5	2	1	1	6	5	4	2	7	2	5	23	2	4	2	5
R_9RW91NMCk2Px1pX	3	5	3	3	3	3	1	3	6	6	3	3	4	1	3	16	6	5	3	2
R_7V3KBwijc4pNxQh	#NULL!	4	#NULL!	#NULL!	#NULL!	6.5	6	4	6	6	7	7	#NULL!	1	3	23	6	3	2	2
R_25gFmnibH8jlMnr	#NULL!	3	#NULL!	#NULL!	#NULL!	5	3	3	7	7	6	3	#NULL!	2	4	23	2	6	3	3
R_e4Jwxt8Ba6QAbDT	5	2	6	4	6	3	5	4	6	7	6	3	4	1	4	23	6	4	2	3
R_0w8NEy2cWWUYOax	#NULL!	4	#NULL!	#NULL!	#NULL!	4.5	6	4	7	6	6	3	#NULL!	2	4	23	1	6	3	3
R_cuv8Bg3ohtm3gNL	7	3	5	3	2	2.5	6	3	7	6	6	4	2	1	6	23	6	4	2	5
R_1NUPoKgGwJkDXVj	#NULL!	3	#NULL!	#NULL!	#NULL!	5.5	6	6	6	7	6	5	#NULL!	1	4	23	6	6	3	4
R_55ToNSZJBHjzq1n	#NULL!	4	#NULL!	#NULL!	#NULL!	1	5	1	7	1	6	1	#NULL!	2	5	15	1	1	1	3
R_escX8sWHt6jBMLb	#NULL!	4	#NULL!	#NULL!	#NULL!	2	1	2	3	1	7	1	#NULL!	1	5	4	1	5	3	5
R_1XQHd8heJg8NEP3	#NULL!	5	#NULL!	#NULL!	#NULL!	6.5	7	6	2	6	6	6	#NULL!	2	3	45	1	1	1	1
R_57kzRkMjiCjUFRb	#NULL!	5	#NULL!	#NULL!	#NULL!	3.5	6	5	2	3	7	6	#NULL!	1	4	1	6	4	2	4
R_03aB80enD58654V	#NULL!	3	#NULL!	#NULL!	#NULL!	5.5	5	5	7	6	5	5	#NULL!	2	6	14	6	#NULL!	3	5
R_cIVwAdUygMak5h3	1	3	7	3	5	2	3	2	7	6	6	2	3	2	4	42	1	5	4	3
R_5i3WQuJazNZ9KGF	6	2	5	5	5	5	5	2	7	6	1	3	2	1	5	11	6	1	1	5
R_3IWihwAU2JV6dIp	5	2	3	7	5	4.5	5	5	5	5	4	3	6	2	3	5	6	6	4	2
R_0Pncz8vC3XV8s4t	6	3	6	6	4	3.5	2	1	4	5	4	3	2	2	5	39	2	6	3	4
R_et7FnW74BQOGLRj	#NULL!	4	#NULL!	#NULL!	#NULL!	4	4	3	7	6	5	2	#NULL!	1	3	23	5	6	3	3
R_9FwdqWi8WMgoOQl	5	4	6	6	6	1	1	3	7	1	5	1	2	1	3	4	6	4	2	3
R_0SoIHN6MKfepppb	#NULL!	3	4	2	2	3.5	5	3	#NULL!	#NULL!	3	5	6	1	4	45	1	#NULL!	3	4
R_0H49e8a5EjR4Ppb	#NULL!	4	1	6	6	5	1	1	4	6	2	1	1	2	4	39	2	6	3	3
R_5i31NjKdu6dJWjb	#NULL!	3	#NULL!	#NULL!	#NULL!	2	1	2	5	5	6	1	#NULL!	1	4	6	1	5	2	3
R_0eXhbY6MPXxRjpj	4	4	4	1	1	1	1	2	7	4	4	1	#NULL!	2	5	23	6	4	4	5
R_bmA2Lq8JCvYJHNP	#NULL!	5	7	7	4	1	1	2	7	1	4	1	6	1	5	45	5	#NULL!	5	4
R_cIbcyhhtUIxcTUp	6	3	6	6	6	5	5	4	4	5	5	3	3	2	3	5	6	6	3	2
R_3l7rLnwwSxkqhlb	#NULL!	5	#NULL!	#NULL!	#NULL!	7	6	6	1	1	7	4	#NULL!	2	5	51	1	2	2	5
R_e9VPuA2bYXeXsDH	5	2	4	2	2	1	1	2	7	2	4	1	1	1	4	33	4	5	3	3
R_8HZOO24D6l9oVtr	5	3	6	5	3	4	3	5	6	5	5	5	5	1	3	32	4	5	2	3
R_eY9tbr1Qrq3tscl	#NULL!	4	#NULL!	#NULL!	#NULL!	1	1	2	7	6	6	1	#NULL!	1	5	5	6	4	2	4
R_73qttcynHghNHbn	#NULL!	5	#NULL!	#NULL!	#NULL!	6.5	7	7	7	7	7	7	#NULL!	1	4	5	2	5	2	3
R_afWmjAnJvZX9fox	7	3	3	7	5	4.5	2	3	3	6	3	2	3	1	3	5	6	7	4	3
R_9zwrG4Vvc9IJEVf	4	3	6	4	#NULL!	4	3	4	4	4	5	2	#NULL!	1	4	17	5	#NULL!	#NULL!	4
R_3arS7WSr97bgbJj	6	4	5	6	3	4.5	5	3	6	5	6	2	5	1	5	6	4	4	2	5
R_6hagFSlPjC2MzY1	#NULL!	4	1	7	6	2.5	1	1	6	6	1	1	1	2	3	45	3	5	2	3
R_en6NLhIg8hfdfLL	#NULL!	4	#NULL!	#NULL!	#NULL!	1	3	2	7	2	6	2	#NULL!	1	3	28	4	6	3	2
R_0i8VoUr4GxCjrHT	#NULL!	4	5	6	6	4.5	1	3	6	6	3	2	4	2	4	3	6	#NULL!	3	4
R_0qha0NyhzT12jmR	2	4	7	4	4	1.5	2	3	7	4	5	1	4	1	5	15	5	5	2	5
R_3KjBnKUSxX832Rf	6	3	6	7	7	5	6	3	5	6	3	3	6	1	6	5	6	1	1	5
R_8iE6lKS6ihlsq8d	6	3	5	1	1	1	1	1	5	5	3	1	1	1	4	7	6	7	3	4
R_3k5a9Us0c2qIDU9	#NULL!	5	#NULL!	#NULL!	#NULL!	5	1	1	5	6	7	1	#NULL!	1	6	16	6	6	3	5
R_eVfHtdoOBM5vSbr	#NULL!	5	#NULL!	#NULL!	#NULL!	2	4	2	7	5	4	2	#NULL!	2	5	36	4	6	3	4
R_73zloKCYhIT8sMR	3	3	4	1	2	1	1	1	7	2	5	1	1	2	4	21	6	5	3	3
R_1SUvla3Jrm0vKsJ	7	3	7	7	7	7	6	2	2	5	6	2	6	1	5	22	2	5	3	4
R_0cevAdjNag7Xd9X	7	3	6	4	4	6.5	7	5	6	6	6	6	5	1	4	33	6	1	1	5
R_dguZhg5DghhJkwt	#NULL!	5	#NULL!	#NULL!	#NULL!	3.5	7	5	6	4	7	5	#NULL!	2	3	10	6	1	1	3
R_0qhGYs8JzysepTL	6	5	4	7	5	6	6	4	6	6	7	6	6	1	3	9	1	2	1	3
R_73quJslglJF8yA5	#NULL!	4	#NULL!	#NULL!	#NULL!	5.5	6	6	6	6	7	6	#NULL!	1	4	21	6	6	3	4
R_bwt9ZCrpR3XQgzb	6	4	5	4	1	1	5	6	3	#NULL!	7	2	6	2	3	40	6	5	3	2
R_b1RKeDZOlZdlz7L	#NULL!	4	#NULL!	#NULL!	#NULL!	4	3	4	2	5	6	4	#NULL!	1	5	23	6	#NULL!	3	4
R_a3jIY3X0Fb3wc3X	#NULL!	3	5	6	5	4.5	3	3	5	5	5	3	3	1	4	7	#NULL!	5	2	4
R_7QXlGL3fMDQ2fK5	4	3	6	7	7	6.5	7	6	#NULL!	#NULL!	4	6	7	2	4	44	6	6	5	4
R_8qCzEUEYqPf8ukl	#NULL!	4	#NULL!	#NULL!	#NULL!	2.5	6	4	7	4	5	3	#NULL!	1	5	5	6	6	3	4
R_8tU8VMqY99JD3mt	#NULL!	3	#NULL!	#NULL!	#NULL!	5	5	3	5	3	5	3	#NULL!	2	4	48	6	5	2	4
R_7QBEGN8pJTKu3KR	6	5	3	7	5	1.5	1	2	6	1	3	1	1	1	5	18	4	#NULL!	3	4
R_bBC765kgqM7d8PP	3	3	2	3	3	1	5	1	7	3	1	#NULL!	1	1	4	33	1	2	1	4
R_dp1cKrOmvccLhL7	#NULL!	4	#NULL!	#NULL!	#NULL!	1.5	6	3	7	7	6	2	#NULL!	2	5	23	2	1	1	5
R_6VWLkpUjDhHFN7T	2	4	2	2	2	1.5	#NULL!	#NULL!	6	5	#NULL!	#NULL!	4	1	5	11	#NULL!	5	2	5
R_e5VmaaVuT76Lgd7	1	4	1	1	1	1	#NULL!	#NULL!	#NULL!	1	#NULL!	#NULL!	1	1	3	45	1	1	1	3
R_eqCMRTxEAuk6gaV	5	3	5	5	3	2	5	3	6	5	5	3	4	1	3	23	4	4	2	1
R_37BccXmz0yoKuuF	6	4	7	7	6	6	6	7	3	6	4	6	6	1	3	23	1	2	3	1
R_1GO1PFM7bTK43gF	7	4	2	7	7	3	5	3	3	5	6	5	6	1	6	15	6	5	3	5
R_ahGLTd0XkPZtyYt	6	2	6	5	6	6	6	5	6	6	5	6	6	2	5	23	2	3	1	4
R_6VuuC0Vn01G9O2V	4	4	4	7	6	5	5	7	2	6	5	4	4	2	3	23	#NULL!	6	3	1
R_5chD25nODPRLWkZ	#NULL!	3	#NULL!	#NULL!	#NULL!	3	4	2	6	5	4	2	#NULL!	1	3	48	4	5	2	1
R_bIyNAFV7QF2Nng1	6	3	5	5	2	2	4	3	6	5	6	4	5	1	4	14	6	2	2	3
R_1Xkz0KCrVqrp9f7	7	4	7	7	6	2	3	2	7	3	4	3	1	2	4	22	6	2	4	4
R_6orlvLHTGAAZ6Ch	#NULL!	5	#NULL!	#NULL!	#NULL!	2.5	2	2	5	5	7	1	#NULL!	#NULL!	4	50	4	6	3	4
R_2os0HB9AIuLYZRr	7	4	7	7	5	6	6	6	3	6	6	5	6	2	6	5	4	#NULL!	3	5
R_9mdn2KNG8BLYceN	1	2	1	1	2	1	1	1	6	1	4	1	1	2	5	21	6	1	1	3
R_5ySzbdugZvBti0B	#NULL!	5	#NULL!	#NULL!	#NULL!	4	6	6	2	2	6	6	#NULL!	1	4	7	6	1	1	3
R_5avyAiRt5F8GBIF	2	4	3	3	3	2.5	1	2	6	1	4	1	2	1	4	5	4	4	2	4
R_87VdL4b3OVzuqUt	6	3	6	6	6	6	5	6	6	7	4	3	#NULL!	1	5	23	6	4	2	4
R_6Mz0rxgY8QdXiyV	5	5	4	1	1	1	6	1	7	6	5	1	2	1	3	28	1	6	3	3
R_9t7ocpfbLzAPx8V	7	3	7	6	5	6.5	6	6	6	5	7	5	6	2	5	49	2	6	3	4
R_3JBaSydA0bLILSR	6	4	6	7	7	2	5	5	6	5	5	1	6	2	2	5	6	2	2	2
R_7U2DUOKFhulrdeB	4	3	5	3	5	2	4	3	6	5	4	2	2	1	6	17	4	5	2	5
R_cN0TDqF8i1VgUkd	#NULL!	5	#NULL!	#NULL!	#NULL!	6	7	6	3	3	6	5	#NULL!	1	4	12	2	#NULL!	3	3
R_9RBZtv98evyx6CN	2	4	2	2	2	1	1	3	7	5	4	2	4	2	4	22	6	3	2	4
R_8tT9YS0gGzLkGcR	7	4	4	7	4	5.5	#NULL!	#NULL!	5	5	#NULL!	#NULL!	1	1	4	39	6	3	2	3
R_5zjVnR0HTmyX8lT	#NULL!	3	#NULL!	#NULL!	#NULL!	#NULL!	#NULL!	#NULL!	#NULL!	#NULL!	#NULL!	#NULL!	#NULL!	2	5	10	#NULL!	#NULL!	3	4
R_b9DRn5NEbGws0iV	6	4	6	6	6	6	6	6	2	6	7	7	6	2	4	24	6	6	3	3
R_3K6EI6Dlh81F16R	6	4	6	6	6	4.5	3	3	6	6	4	2	6	1	5	16	6	6	3	4
R_cxcogzn4i0y41nv	#NULL!	4	6	7	5	5	5	6	5	6	5	5	6	1	4	7	5	#NULL!	3	4
R_bCNnzZF3YtVjIQl	7	4	7	6	2	7	6	2	7	7	6	3	7	1	6	21	6	6	3	5
R_dcmBm4TfVMkpkYB	7	5	7	7	5	2.5	6	6	1	1	6	6	6	1	4	36	6	3	2	3
R_esbsILbyjAW4wF7	#NULL!	5	#NULL!	#NULL!	#NULL!	6	3	5	2	3	7	5	#NULL!	1	5	49	6	7	3	4
R_cSn9tdZ7nDodQAR	4	3	6	6	#NULL!	2.5	3	6	6	2	6	4	4	1	4	9	4	6	3	3
R_8318XtQJBcRGvmB	#NULL!	4	#NULL!	#NULL!	#NULL!	5	1	3	1	1	6	4	#NULL!	2	4	9	2	6	3	3
R_eesHJDq0OXPbzff	#NULL!	4	#NULL!	#NULL!	#NULL!	2	6	6	2	5	6	3	#NULL!	1	5	42	5	6	3	5
R_5jOCtJ2Sm5aM7gV	#NULL!	3	3	6	5	3	3	3	6	6	3	4	2	1	3	38	4	6	3	2
R_esMkMmL92mXn7AF	4	3	6	2	2	2	6	5	7	6	6	5	5	1	4	22	6	1	1	4
R_bIbjfHVPDZ7yecl	#NULL!	5	#NULL!	#NULL!	#NULL!	7	6	7	1	3	7	6	#NULL!	1	6	33	1	3	2	5
R_0Hs4OkMw4yvZEEt	6	5	6	6	4	3.5	5	4	2	4	6	4	4	1	4	8	6	6	3	4
R_9n1RctQPYBPsuY5	#NULL!	4	#NULL!	#NULL!	#NULL!	6	5	1	6	6	6	3	#NULL!	1	5	21	6	6	3	5
R_1YQvc1ARkq7LG9D	#NULL!	3	#NULL!	#NULL!	#NULL!	6.5	7	5	4	6	6	5	#NULL!	2	4	51	6	5	3	4
R_9G0zLNoTYru1GiV	7	4	5	5	4	4.5	2	6	5	4	5	4	2	1	5	48	6	#NULL!	3	4
R_9Zefd36kRx1Wf6B	#NULL!	3	2	6	6	4	4	3	6	6	4	5	7	2	5	43	6	6	3	4
R_71fOQqVlSX6oHOJ	#NULL!	5	2	6	#NULL!	1.5	2	3	4	3	5	2	1	1	4	9	6	6	3	4
R_enw2oLr30F5ccMl	#NULL!	4	#NULL!	#NULL!	#NULL!	2	3	3	5	3	6	2	#NULL!	1	4	5	4	6	3	3
R_56GZV2CbVeRdH6J	#NULL!	2	#NULL!	#NULL!	#NULL!	3.5	3	5	6	2	7	3	#NULL!	1	5	5	4	#NULL!	3	5
R_bwKV7ybWvNuGUK1	6	4	4	5	4	1.5	1	3	7	6	6	2	7	1	6	5	6	6	3	5
R_6Ff5j6HZlbbYcbH	4	4	3	4	6	3	5	4	6	5	5	4	7	1	6	44	6	6	3	5
R_a5KSlI7ER3KaeLH	7	4	5	6	6	5.5	2	3	5	6	6	4	6	1	5	23	6	6	3	5
R_1RHIlFNgH5G50LX	6	2	4	4	4	2.5	#NULL!	#NULL!	6	2	#NULL!	#NULL!	4	1	4	23	6	2	2	4
R_beDC1oQoKs2tfIp	4	3	4	3	4	5	5	2	6	7	4	1	5	1	6	10	6	#NULL!	3	5
R_2f15P2DCHdFvBc1	4	3	6	6	5	3	5	3	5	5	6	2	4	2	5	26	6	6	3	4
R_9M4VsFVPGpeNCyF	6	3	6	4	3	3	5	5	6	5	5	3	6	1	4	29	6	4	5	3
R_2066CuhmaWrJGJv	7	3	7	#NULL!	5	7	5	5	5	5	7	6	7	2	1	23	6	1	3	1
R_6leCOegLJw824wR	7	3	6	7	5	7	7	4	7	7	5	5	7	2	3	23	6	1	4	1
R_50vsllISAdI8BEh	#NULL!	4	#NULL!	#NULL!	#NULL!	5.5	3	2	7	6	6	1	#NULL!	2	4	11	5	5	3	3
R_bgyrQs7ydskCvRj	7	4	5	7	5	3	5	4	5	6	7	2	7	1	5	10	6	5	2	5
R_aVH3J2FYPE1RnQp	4	4	3	7	6	5	2	2	#NULL!	#NULL!	4	5	2	1	4	36	5	5	2	4
R_eE7QU6kHT75DKND	6	3	6	6	3	5	6	3	6	6	5	3	2	2	5	23	6	4	2	4
R_abic2ocGStPZJm5	7	4	7	6	5	6	7	6	2	7	7	6	7	1	6	39	6	6	3	5
R_0DJOyYrwg4lHrCt	6	3	#NULL!	4	#NULL!	3.5	3	3	7	1	6	2	#NULL!	1	6	18	6	7	3	5
R_bE4F5ryaLFvMmnX	1	1	1	1	5	1	#NULL!	#NULL!	1	1	#NULL!	#NULL!	6	1	6	39	1	4	3	5
R_1GMpj6iPVVwgW8Z	#NULL!	2	#NULL!	#NULL!	#NULL!	1	1	1	6	5	5	1	#NULL!	2	4	24	6	#NULL!	3	2
R_cV0R6G7v8W7wgy9	4	4	2	5	3	4	4	3	5	3	5	3	5	1	6	41	6	3	2	5
R_3n6YgQOIefy3sl7	5	3	5	6	2	4	2	2	5	3	5	2	2	1	5	18	1	6	3	4
R_byi4CaqgM0oCqLr	3	4	3	4	2	2.5	1	2	7	3	6	2	3	1	4	15	6	4	2	3
R_eJNad65NIfzLLlb	6	4	7	6	4	7	7	7	7	7	5	6	5	1	3	10	6	1	1	2
R_2iwCviX0EqolUMt	6	3	7	5	2	1	#NULL!	#NULL!	7	4	#NULL!	#NULL!	2	1	5	38	6	2	1	5
R_cO9yuq2Hl02gKWh	5	2	3	4	4	4.5	5	3	5	5	3	5	4	1	3	33	2	#NULL!	#NULL!	3
R_0liEKsCzxM4WBuJ	7	4	6	7	5	6	7	7	4	7	7	6	7	2	4	33	2	6	3	3
R_cN50ZGxbqv1ZIGh	#NULL!	1	#NULL!	#NULL!	#NULL!	1	6	1	7	1	6	1	#NULL!	1	5	31	6	2	1	4
R_08LlRkCz4pBa7Ih	6	3	5	6	5	5.5	6	6	5	5	6	5	5	1	4	39	3	6	3	4
R_0TaRXt24Kg1i5FP	#NULL!	4	#NULL!	#NULL!	#NULL!	5.5	6	5	2	6	7	6	#NULL!	1	5	51	6	7	3	4
R_5vh0EWffGvZ8cyp	1	4	7	7	3	4	5	4	5	5	7	3	7	2	5	49	6	4	2	4
R_5A8a2CN52VHE8jH	#NULL!	4	#NULL!	#NULL!	#NULL!	2.5	1	3	#NULL!	#NULL!	6	2	#NULL!	1	6	23	4	6	3	5
R_da6k6xazbuIzVWt	#NULL!	5	#NULL!	#NULL!	#NULL!	7	7	6	3	7	7	7	#NULL!	2	3	5	4	6	3	3
R_5jbzrOVYKI5gOYl	#NULL!	4	#NULL!	#NULL!	#NULL!	1.5	2	2	6	2	5	1	#NULL!	1	5	22	4	3	2	5
R_eb4seSR572XaJ4F	2	2	6	2	4	1.5	4	2	4	3	6	2	6	2	6	5	6	6	4	5
R_1AMM6CYxCgK1SqV	6	4	7	6	6	4	5	5	3	4	7	5	6	1	6	45	4	6	3	5
R_26rhLB1Bcf9WwKN	6	4	5	7	6	#NULL!	5	3	5	6	5	6	6	1	4	24	6	6	3	3
R_3pyEmYpyFngqC8t	7	4	6	7	7	3	4	#NULL!	3	2	3	1	7	2	3	10	6	2	4	3
R_3Wz2fTUq8g7Ksw5	2	2	1	1	1	1.5	1	1	6	2	2	1	2	1	3	18	5	#NULL!	5	3
R_0VyWSKTGp8kFIdD	7	5	3	7	5	1.5	1	2	2	4	4	3	1	1	4	34	4	1	1	3
R_3BLkg8Kunpsyo6h	#NULL!	5	#NULL!	#NULL!	#NULL!	5	6	6	2	2	7	6	#NULL!	1	4	51	6	6	3	4
R_6WIExl6hlq3W8xT	7	4	7	7	6	4.5	6	6	6	7	7	3	7	2	4	46	4	#NULL!	#NULL!	3
R_d9Xii3J9iXqHqIZ	#NULL!	3	#NULL!	#NULL!	#NULL!	2	5	2	6	4	5	1	#NULL!	1	4	49	6	4	2	4
R_5stT2ETb7BJaQWV	#NULL!	4	#NULL!	#NULL!	#NULL!	5	6	3	4	4	5	3	#NULL!	1	3	5	6	#NULL!	3	3
R_dcIVEn2fv85rf5b	#NULL!	3	#NULL!	#NULL!	#NULL!	3.5	5	4	5	6	4	2	#NULL!	1	5	23	1	#NULL!	3	4
R_br9F9FWGu4gnrmJ	5	2	5	3	3	4	3	3	7	5	2	2	5	1	3	10	6	6	3	3
R_bw1JTg5qpnI5CYt	4	3	4	5	6	2	6	3	7	2	4	2	2	1	4	16	6	5	2	4
R_5sEwB3zAgaPsvQh	3	2	4	4	3	5	#NULL!	#NULL!	#NULL!	#NULL!	#NULL!	#NULL!	1	2	5	5	6	4	2	5
R_6nfNJWx68STz869	2	4	1	2	3	1.5	#NULL!	#NULL!	4	3	#NULL!	#NULL!	6	1	5	45	4	1	1	5
R_0cZkU0woLe77HSZ	7	4	5	7	7	7	2	2	4	6	6	2	4	1	3	34	1	6	3	2
R_7NBdcHT5dF11nBX	7	4	6	7	7	5.5	1	1	3	5	3	3	7	1	4	6	6	7	3	4
R_d05w6eKp8haWSSp	7	4	3	7	7	7	1	7	1	2	1	#NULL!	3	2	2	5	4	7	3	2
R_6eSauptPjNLaoBv	#NULL!	3	#NULL!	#NULL!	#NULL!	7	4	4	2	5	6	6	#NULL!	1	3	49	3	5	3	2
R_a5Al59VywFBMxkF	2	3	2	1	1	1	2	2	7	2	4	2	4	1	5	33	6	6	3	5
R_25HJBVoY2Z6CbZP	7	4	7	7	7	3	5	3	7	7	5	4	5	1	4	33	6	4	2	3
R_dm7OL8X6WjV6KFf	#NULL!	5	#NULL!	#NULL!	#NULL!	6	7	6	6	4	7	6	#NULL!	1	6	21	6	6	3	5
R_0wTaynupMO75SIJ	#NULL!	4	#NULL!	#NULL!	#NULL!	3.5	7	6	6	6	7	3	#NULL!	1	6	21	4	5	3	5
R_796L9mQtWlEm7g9	#NULL!	2	#NULL!	#NULL!	#NULL!	1	1	4	6	1	6	1	#NULL!	1	4	28	#NULL!	3	3	3
R_3IRLs3M0serpgbz	7	4	6	6	5	6	5	6	6	6	5	6	6	1	4	39	5	6	3	3
R_cCmXIEoLOLkJu7j	5	2	6	2	3	1.5	3	4	2	6	5	1	1	1	4	43	6	5	2	4
R_42Dn2wnQcWLeIOF	#NULL!	4	6	6	5	5.5	6	5	5	6	6	5	6	1	4	39	1	6	3	4
R_8Ds2s0e2o5OkHM9	7	4	7	7	6	5.5	6	6	2	5	6	6	7	1	4	51	6	6	3	4
R_5C093PZfEMkdY7X	#NULL!	4	#NULL!	#NULL!	#NULL!	5	7	6	4	5	7	4	#NULL!	2	4	36	6	6	3	4
R_3gYvup6ph38B8yx	#NULL!	4	#NULL!	#NULL!	#NULL!	4	4	4	5	6	5	3	#NULL!	1	5	7	2	5	2	5
R_exs9uNAid4W4PSl	#NULL!	4	#NULL!	#NULL!	#NULL!	1.5	7	6	#NULL!	4	7	2	#NULL!	1	6	49	6	#NULL!	3	5
R_8wRjIqiDOEDP9dj	#NULL!	5	#NULL!	#NULL!	#NULL!	4.5	6	5	4	6	6	6	#NULL!	1	6	26	4	6	4	5
R_3jWoKrdsLntuEjX	#NULL!	4	#NULL!	#NULL!	#NULL!	3	5	3	3	4	7	3	#NULL!	1	4	50	4	#NULL!	3	4
R_5nnCHpxwQQNOlEN	7	4	7	7	5	5	7	5	5	5	6	6	6	1	4	50	2	4	2	3
R_1KWua4A1uwCavUp	#NULL!	2	#NULL!	#NULL!	#NULL!	5.5	6	4	3	5	4	4	#NULL!	1	5	5	6	6	3	4
R_4Jk6cpoCDCwANDv	4	3	4	5	4	3.5	2	4	4	5	4	2	5	1	5	31	5	5	2	4
R_4UdAjxgwEGMsjNH	6	3	5	5	3	1	2	4	5	5	5	3	1	1	4	5	1	1	1	4
R_agW1DJIzvvaHRnD	6	4	6	6	1	1.5	5	3	6	4	6	3	2	1	5	49	6	5	1	5
R_d0WfRyJr0jR2e6F	4	3	3	2	5	2	3	2	3	5	3	3	4	1	5	15	6	6	3	4
R_eLhJcPFE6qoyZY9	6	4	4	6	3	3.5	5	2	7	5	5	2	4	1	4	5	6	2	2	3
R_esypUZtG4Sf9U5T	1	5	6	1	1	1	#NULL!	#NULL!	1	5	#NULL!	#NULL!	7	1	6	26	6	1	1	5
R_bdX9AB41cTnjXjT	2	5	2	4	3	1.5	7	6	3	1	6	5	1	2	5	34	2	2	1	4
R_3aWBvhmOeUsa3WJ	6	1	3	5	3	1	#NULL!	#NULL!	6	2	#NULL!	#NULL!	6	2	4	23	4	1	1	3
R_8BxbC1ngbVAcyln	#NULL!	5	#NULL!	#NULL!	#NULL!	3	5	5	7	7	6	5	#NULL!	1	5	49	4	6	3	5
R_e8q57SBQk9Ji789	#NULL!	3	#NULL!	#NULL!	#NULL!	3	5	2	6	6	3	2	#NULL!	1	5	5	6	6	3	4
R_4PbYO13nlv1qfk1	#NULL!	4	#NULL!	#NULL!	#NULL!	1	1	4	7	1	4	1	#NULL!	1	5	24	4	6	3	5
R_2ct4BCEaELGKKSp	#NULL!	4	#NULL!	#NULL!	#NULL!	5	7	6	4	4	7	6	#NULL!	2	4	41	2	5	3	3
R_cPiYSeIMXUJFBXf	#NULL!	3	#NULL!	#NULL!	#NULL!	2	5	5	3	6	6	2	#NULL!	2	5	45	6	5	2	5
R_5BTsjWMKYv5etA9	#NULL!	4	#NULL!	#NULL!	#NULL!	3	7	6	4	5	6	6	#NULL!	1	4	1	6	4	2	4
R_7QTYwPt0VwMewwB	#NULL!	4	#NULL!	#NULL!	#NULL!	3.5	3	7	5	6	4	5	#NULL!	1	3	22	#NULL!	6	3	2
R_6u86ZPj6WiYuY97	#NULL!	3	#NULL!	#NULL!	#NULL!	#NULL!	#NULL!	#NULL!	#NULL!	#NULL!	6	#NULL!	#NULL!	1	4	10	2	1	1	3
R_3h2jzbrrLLtWmz3	#NULL!	4	#NULL!	#NULL!	#NULL!	5.5	6	6	2	2	6	4	#NULL!	1	4	34	4	6	5	3
R_bOQjGy1Yby1lFf7	6	3	6	5	5	1.5	4	3	6	5	6	2	3	1	6	10	6	2	2	5
R_9pBWjfVxJpnstiR	#NULL!	2	#NULL!	#NULL!	#NULL!	1	4	3	7	6	6	2	#NULL!	1	5	23	1	3	3	4
R_4HP7mKqZ4EHFb8N	#NULL!	4	#NULL!	#NULL!	#NULL!	2	1	3	7	4	5	2	#NULL!	1	4	39	4	6	3	4
R_6tW7eCArhkWSPxX	6	2	7	6	6	5	#NULL!	#NULL!	4	4	#NULL!	#NULL!	5	1	6	11	#NULL!	#NULL!	5	5
R_b4axP1eE1QPTpHL	6	4	5	6	6	1	6	4	6	5	7	3	5	1	5	45	6	5	2	5
R_eE6UsiSmmcSFbAV	7	5	7	7	7	7	7	6	7	7	6	6	7	2	2	23	6	1	1	2
R_bPMqkvwdBsYW8Vn	#NULL!	5	#NULL!	#NULL!	#NULL!	2.5	1	1	5	5	6	1	#NULL!	1	5	38	6	6	3	5
R_6qTequvcLyFRwGx	#NULL!	3	#NULL!	#NULL!	#NULL!	3	7	5	5	6	6	5	#NULL!	2	5	7	6	4	2	5
R_dbO0h9rY3i9dPjD	#NULL!	4	#NULL!	#NULL!	#NULL!	3	2	4	2	5	6	2	#NULL!	2	4	30	6	6	3	3
R_1Hcprm3nLVoe9Rb	#NULL!	3	6	7	5	5	6	6	#NULL!	#NULL!	6	6	4	1	4	23	6	6	3	4
R_0BdB1kAfcHtHVMp	7	4	7	6	5	4	4	3	7	6	6	2	2	2	4	23	2	4	2	5
R_3fsmexztTcztqEl	#NULL!	4	#NULL!	#NULL!	#NULL!	6	6	6	4	5	6	6	#NULL!	1	6	4	6	5	2	5
R_81flCLlVJlldaFn	4	5	4	6	#NULL!	2	7	3	7	1	5	3	1	1	4	11	6	1	1	4
R_aWcDVNZJzkL3JAN	#NULL!	4	#NULL!	#NULL!	#NULL!	6.5	7	7	2	5	7	6	#NULL!	1	5	21	6	5	3	5
R_bCqr4c18C06ourj	4	2	5	2	2	2	6	3	7	2	7	2	#NULL!	1	5	19	6	6	3	4
R_afUTDkGs9e3Ktal	4	3	6	5	5	3	2	1	7	5	5	1	6	1	6	48	6	6	3	5
R_3Pl12w8qUTz9TGB	#NULL!	5	#NULL!	#NULL!	#NULL!	#NULL!	#NULL!	#NULL!	#NULL!	#NULL!	#NULL!	#NULL!	#NULL!	1	6	33	#NULL!	#NULL!	#NULL!	#NULL!
R_74hlSYBXWUA4BqR	7	4	7	7	5	5	6	5	4	6	4	3	6	1	6	23	1	#NULL!	#NULL!	5
R_9QxNVjZ1RgaAICh	#NULL!	3	#NULL!	#NULL!	#NULL!	5	6	5	4	6	7	5	#NULL!	1	5	5	6	5	3	4
R_blTInuEVtgKIuXP	6	2	5	6	5	4.5	5	3	6	6	5	2	4	1	4	10	4	7	#NULL!	3
R_4INAyWYbiU2hl5j	4	4	5	4	5	2.5	3	2	5	4	4	3	3	1	6	5	6	#NULL!	5	5
R_38UCSl0wAjxIvyJ	#NULL!	5	#NULL!	#NULL!	#NULL!	4.5	6	7	5	6	7	6	#NULL!	1	4	39	1	6	3	4
R_8Cftyl4gp11KOMd	4	1	4	7	7	3	4	2	6	4	4	1	4	1	5	36	5	6	3	5
R_cGSOTfMo8JKxKSN	#NULL!	4	#NULL!	#NULL!	#NULL!	4	5	3	5	5	4	4	#NULL!	1	6	36	6	6	3	5
R_5j5l5XP0U5PtZvn	6	5	5	3	4	1.5	6	3	4	5	6	2	4	1	5	22	1	3	3	5
R_6gmtpaNa1Y5Kae9	#NULL!	4	#NULL!	#NULL!	#NULL!	1.5	3	2	7	4	4	2	#NULL!	1	3	28	6	6	3	3
R_bpcqYocFoR2nral	#NULL!	4	#NULL!	#NULL!	#NULL!	5	2	6	6	6	6	5	#NULL!	1	6	23	6	7	3	5
R_bqk9MU02s2QSJG5	4	3	7	1	3	1.5	3	3	4	2	6	2	2	1	5	22	6	6	3	4
R_0PqEkCdq5vSeoiF	7	5	5	7	5	5	5	5	6	4	6	5	3	1	3	5	6	6	5	3
R_2ocmbIutIuAXUG1	#NULL!	4	#NULL!	#NULL!	#NULL!	1	2	2	#NULL!	1	6	2	#NULL!	1	5	45	6	5	2	5
R_dii30xVV8Cbfuw5	1	2	1	1	#NULL!	1.5	#NULL!	#NULL!	#NULL!	#NULL!	#NULL!	#NULL!	2	1	5	34	6	1	1	3
R_b4tpuOTAK3RUj0V	#NULL!	4	#NULL!	#NULL!	#NULL!	2	1	1	7	1	4	2	#NULL!	1	4	45	4	7	3	3
R_4PJAq7inunwXua9	5	3	1	1	1	1.5	2	1	7	3	5	1	2	2	3	1	6	6	3	3
R_8eNyUAp2STaKQYd	#NULL!	5	#NULL!	#NULL!	#NULL!	4	6	6	5	7	6	5	#NULL!	1	3	14	1	6	3	3
R_0vze1NPBDDoYuUJ	7	4	6	7	7	4	6	3	5	5	5	3	7	1	5	39	6	6	3	5
R_0lFOO8Ty8ZfAuiN	1	1	1	1	3	2	#NULL!	#NULL!	#NULL!	#NULL!	#NULL!	#NULL!	1	1	5	10	6	1	1	5
R_0etDSVHNNXPeuYl	#NULL!	4	#NULL!	#NULL!	#NULL!	5	6	5	#NULL!	#NULL!	7	7	#NULL!	2	5	23	6	#NULL!	3	4
R_2tzFl6ZLMGEtD37	#NULL!	3	#NULL!	#NULL!	#NULL!	5	6	6	5	4	6	5	#NULL!	1	6	42	6	3	3	4
R_9TFngvYpl2XNNfD	#NULL!	4	#NULL!	#NULL!	#NULL!	1	1	2	6	3	6	2	#NULL!	1	4	44	4	4	2	4
R_8BUMfRk17S0dOCx	6	4	6	6	3	5.5	6	5	6	6	6	3	4	1	6	44	6	5	2	5
R_6LiwD4D1o3TlTuJ	5	4	5	6	5	4.5	5	4	6	5	6	5	5	1	6	13	6	3	2	5
R_0jKkya0uyXf14S9	1	4	1	7	5	5	#NULL!	#NULL!	1	7	#NULL!	#NULL!	1	1	5	43	4	1	1	5
R_8jC1AJFRIwD1SLj	#NULL!	5	#NULL!	#NULL!	#NULL!	4.5	6	3	6	6	4	4	#NULL!	1	5	4	4	6	3	5
R_8ka9Ptquo0NYYFD	7	4	7	4	4	4.5	7	4	7	7	6	5	7	1	6	39	6	6	3	4
R_9GYT187qUuuut2l	5	5	3	5	5	2	#NULL!	#NULL!	5	2	#NULL!	#NULL!	1	1	6	6	#NULL!	4	2	5
R_4M9kSjKZALFeNb7	6	3	4	3	3	2	6	5	7	3	6	3	6	2	5	51	6	#NULL!	3	5
R_5vbYrIURe9H1i9T	#NULL!	2	#NULL!	#NULL!	#NULL!	#NULL!	#NULL!	#NULL!	#NULL!	#NULL!	#NULL!	#NULL!	#NULL!	2	2	3	6	5	5	2
R_egMNlLouMTxAgAJ	#NULL!	#NULL!	#NULL!	#NULL!	#NULL!	#NULL!	#NULL!	#NULL!	#NULL!	#NULL!	#NULL!	#NULL!	#NULL!	1	4		3	1	3	5
R_9L8Nl1aCKMflyIZ	#NULL!	5	#NULL!	#NULL!	#NULL!	5.5	3	3	5	3	4	4	#NULL!	2	3	15	3	6	3	3
R_3Fc5bIYYj1TozhX	#NULL!	4	#NULL!	#NULL!	#NULL!	2	2	2	6	2	4	2	#NULL!	1	4	37	6	#NULL!	3	4
R_0e0K7phskUdkMpT	#NULL!	#NULL!	#NULL!	#NULL!	#NULL!	#NULL!	#NULL!	#NULL!	#NULL!	#NULL!	#NULL!	#NULL!	#NULL!	1	2	36	4	6	3	2
R_0qV8AaKzJYs1s7r	#NULL!	3	4	7	7	4.5	5	3	#NULL!	#NULL!	5	2	#NULL!	2	4	30	1	6	3	3
R_cU7Q3zd725eBqYJ	#NULL!	4	#NULL!	#NULL!	#NULL!	3	6	4	5	3	6	4	#NULL!	1	4	36	6	7	3	4
R_0HwvBXW4KXzZ72R	5	5	3	6	3	3.5	1	2	6	2	2	2	5	1	5	11	6	6	3	4
R_6J4tTIjzvjxaqG1	#NULL!	2	#NULL!	#NULL!	#NULL!	6.5	6	6	7	7	6	6	#NULL!	2	3	34	6	6	3	3
R_9tMD8Bxfiso0fNr	#NULL!	2	#NULL!	#NULL!	#NULL!	4	2	2	6	2	6	2	#NULL!	2	5	21	6	6	3	4
R_40fi1ZSZO3PKQRL	#NULL!	2	#NULL!	#NULL!	#NULL!	1.5	4	5	#NULL!	#NULL!	5	3	#NULL!	2	5	33	6	#NULL!	3	5
R_1zGgvIB4qUaZbjT	4	4	6	6	6	5	5	3	2	5	5	3	6	2	2	3	1	4	3	1
R_2sfSt9ubsKMu0qp	#NULL!	3	5	5	5	3.5	4	2	6	6	5	2	6	1	6	49	6	6	#NULL!	5
R_7UkR7nZbiBnxV6l	#NULL!	5	6	7	5	6	6	3	5	5	6	2	5	1	5	19	2	5	2	5
R_8A2xckfvdnIlSXr	#NULL!	2	#NULL!	#NULL!	#NULL!	1.5	1	2	1	5	7	1	#NULL!	1	5	33	4	6	3	4
R_9tceLTWRRzdIIfj	6	4	6	7	7	5	2	2	3	5	3	2	6	1	4	6	6	7	3	4
R_5o2CK26x3dJ6gUB	7	4	6	7	5	4.5	5	6	4	5	5	5	5	1	4	37	1	7	4	3
R_1RC8QVU5xRa59uR	#NULL!	5	#NULL!	#NULL!	#NULL!	7	7	7	2	4	7	7	#NULL!	1	6	45	#NULL!	5	2	5
R_9Wxz9nUOFpo3ypn	6	4	6	7	6	3	2	3	6	4	4	3	6	1	4	18	4	6	3	4
R_8Jn0270UDdvYcQZ	6	4	3	6	3	3.5	1	2	4	4	4	2	2	2	5	21	6	6	3	4
R_7PP1zizFIfFK4i9	#NULL!	4	#NULL!	#NULL!	#NULL!	1	1	2	7	1	7	1	#NULL!	1	4	26	4	4	2	4
R_6m840iVdlZ0ZRpr	#NULL!	4	#NULL!	#NULL!	#NULL!	2	2	2	7	5	5	1	#NULL!	1	4	14	6	6	3	3
R_agfWbaKrxYoFRsx	#NULL!	5	#NULL!	#NULL!	#NULL!	3.5	1	2	6	5	4	1	#NULL!	1	5	23	6	6	3	4
R_6xxecgVDZIZ2OuF	#NULL!	3	#NULL!	#NULL!	#NULL!	3.5	5	3	6	#NULL!	5	2	#NULL!	1	5	39	5	#NULL!	3	4
R_9vHKNcXjA8H4KyN	2	4	2	4	#NULL!	2	3	4	6	4	6	3	2	1	4	20	6	6	3	4
R_8exkaIG5JBmKkZf	6	4	5	5	5	4.5	6	6	5	6	5	6	6	1	4	23	6	6	#NULL!	4
R_0B44z0L7qlVxn3T	1	4	4	1	1	1	#NULL!	#NULL!	1	1	#NULL!	#NULL!	4	1	4	25	4	1	#NULL!	3
R_08R7bjVEmQ9gDeB	#NULL!	4	#NULL!	#NULL!	#NULL!	2.5	2	1	7	6	4	2	#NULL!	1	6	5	4	7	4	5
R_0P8UGGCdbm7ghiB	#NULL!	4	#NULL!	#NULL!	#NULL!	6.5	6	3	3	2	6	4	#NULL!	1	5	28	1	7	3	4
R_a9nL6lqNcBJMwex	7	4	6	7	5	4	#NULL!	#NULL!	3	4	#NULL!	#NULL!	3	2	3	36	4	3	2	2
R_0wjeYpHgQLteLVH	6	4	7	6	6	4	3	5	6	6	6	5	7	1	4	23	6	7	3	3
R_bpv2YutoYGj14y1	6	2	6	6	6	5	6	5	4	4	6	3	6	2	4	51	6	6	4	4
R_beFCbtgVdXcnCG9	5	4	6	6	4	3	1	1	6	3	4	2	6	1	5		6	6	4	5
R_4MCIiCoW3zlLnDL	5	3	3	5	5	1.5	2	2	7	2	4	5	3	1	4	36	1	1	1	4
R_cvDBR9RyuTuUmFL	6	3	6	4	3	3	3	2	7	4	4	2	6	1	5	43	6	6	4	5
R_9Tw8rnM3bxP5Eih	#NULL!	#NULL!	#NULL!	#NULL!	#NULL!	#NULL!	#NULL!	#NULL!	#NULL!	#NULL!	#NULL!	#NULL!	#NULL!	1	5	5	5	5	5	5
R_0vrJaUF8ubiUyG1	1	4	1	1	2	1	#NULL!	#NULL!	1	1	#NULL!	#NULL!	7	1	5	45	6	1	1	4
R_b75Sz1RsK8PUMDj	#NULL!	3	#NULL!	#NULL!	#NULL!	3	2	2	6	1	6	2	#NULL!	1	6	23	6	6	3	5
R_bQ9yfr3pWLBlrsV	#NULL!	3	3	4	2	#NULL!	#NULL!	#NULL!	#NULL!	#NULL!	5	#NULL!	#NULL!	2	4	15	4	#NULL!	3	3
R_87mU5YUj3y03mkt	6	4	6	6	6	4.5	6	3	6	6	4	4	6	1	5	39	6	6	3	5
R_20jgi7P2bf7TpKl	3	3	2	2	2	1	2	2	6	5	5	2	2	2	3	45	6	3	5	2
R_a5Gto5MhdYQG0oR	#NULL!	4	#NULL!	#NULL!	#NULL!	3	2	2	6	5	4	2	#NULL!	1	6	5	#NULL!	#NULL!	4	5
R_82EOMZz1tgBJ99X	5	3	3	4	3	1	1	2	6	6	4	1	1	1	4	43	1	6	3	4
R_2fbr6KnyInVI3Vb	7	5	6	7	5	3.5	5	2	6	5	6	5	6	1	5	37	6	5	3	5
R_0eaDKYliH6O6PTD	#NULL!	5	#NULL!	#NULL!	#NULL!	#NULL!	#NULL!	#NULL!	#NULL!	#NULL!	#NULL!	#NULL!	#NULL!	1	3	31	5	7	3	3
R_804aPq7RDZ16lut	4	4	4	5	5	3.5	7	3	5	2	4	2	1	2	6	5	6	4	5	5
R_8cyMdu7xUhsn8I5	4	3	5	7	#NULL!	4.5	5	4	2	7	5	3	7	1	3	23	#NULL!	#NULL!	3	3
R_1ZbPQsMcqrVKRWl	6	4	4	6	4	2	1	2	7	6	4	1	5	2	4	36	6	6	3	4
R_enErAdHZjho4vtP	2	3	4	4	4	3	5	3	6	6	4	5	4	2	5	24	6	3	1	4
R_e4doZR6BWYZfRY1	6	3	7	6	5	6	6	5	2	6	6	2	1	2	4	10	6	4	1	4
R_9HnzO8RHzG6pM3z	#NULL!	4	#NULL!	#NULL!	#NULL!	1	2	2	#NULL!	#NULL!	7	2	#NULL!	1	6	3	6	6	4	5
R_0036W2ijieLP32l	7	4	7	6	5	6	5	6	3	5	7	5	5	1	4	46	6	5	3	4
R_5BAEDmIAU7W8F4p	#NULL!	4	#NULL!	#NULL!	#NULL!	5.5	2	2	5	5	4	2	#NULL!	1	4	36	6	5	3	4
R_02jQ965mdnKtwXj	2	2	4	4	#NULL!	4	5	3	2	6	4	5	6	1	5	24	5	5	3	4
R_6zcmgNBe9Ot7yBv	#NULL!	3	6	7	6	6	6	6	4	6	6	7	6	2	5	33	6	#NULL!	5	3
R_aWfxJj6FNItKDNr	#NULL!	4	#NULL!	#NULL!	#NULL!	2	2	2	6	3	5	2	#NULL!	1	4	33	6	#NULL!	3	3
R_42BxVhekxlEZDXn	7	5	7	7	3	3	3	3	7	6	2	4	7	1	5	33	6	6	3	4
R_bC5mMz3IvSZ5OUR	#NULL!	4	#NULL!	#NULL!	#NULL!	5.5	6	6	7	7	6	6	#NULL!	1	4	26	4	5	3	3
R_20rLgEbbrmA3ltP	4	3	4	5	4	4	4	4	4	4	4	4	4	1	5	34	6	6	3	5
R_4IL1JMultiMwV3n	#NULL!	3	#NULL!	#NULL!	#NULL!	1	#NULL!	2	#NULL!	#NULL!	7	2	#NULL!	2	6	22	6	6	3	5
R_d9XVY15qJfTYwnP	#NULL!	5	#NULL!	#NULL!	#NULL!	4	6	5	1	2	6	3	#NULL!	1	5	26	6	5	3	4
R_aaBzYeVb9zCDRIN	#NULL!	3	#NULL!	#NULL!	#NULL!	#NULL!	#NULL!	#NULL!	#NULL!	#NULL!	#NULL!	#NULL!	#NULL!	1	5	17	6	3	3	4
R_9mlkjF2CC0tDmMB	#NULL!	4	#NULL!	#NULL!	#NULL!	#NULL!	#NULL!	#NULL!	#NULL!	#NULL!	#NULL!	#NULL!	#NULL!	1	6	22	2	6	3	5
R_72RmwH4ssRfOkBL	#NULL!	3	#NULL!	#NULL!	#NULL!	4	6	4	6	5	6	4	#NULL!	2	5	26	4	#NULL!	3	5
R_8eL2RAx8hQoU2I5	#NULL!	5	#NULL!	#NULL!	#NULL!	5	5	4	6	5	7	3	#NULL!	2	5	5	6	6	3	4
R_7P2JzYjddVpiBgx	7	4	7	7	6	7	7	6	6	6	5	7	#NULL!	1	4	23	1	1	1	3
R_3fPpldCRj1uNYAl	2	3	4	4	4	1	1	1	4	2	4	1	1	1	4	50	6	6	4	3
R_9WtgTIlHjdz1HA9	2	2	4	2	2	2	2	#NULL!	6	6	6	#NULL!	#NULL!	1	6	26	6	7	3	5
R_cwM2Ou7rhywn8KF	#NULL!	4	#NULL!	#NULL!	#NULL!	2	3	2	5	2	5	2	#NULL!	1	4	21	4	6	3	4
R_cGPKDCJunqqFv7L	#NULL!	4	#NULL!	#NULL!	#NULL!	7	6	7	2	5	6	6	#NULL!	2	5	49	4	6	3	5
R_9RBIY7Ag4u4WtgN	7	5	5	7	5	3	1	3	7	7	5	2	2	1	4	36	6	6	3	4
R_eJTD8OwS0qh4wgB	6	3	5	6	2	1.5	#NULL!	#NULL!	7	7	#NULL!	#NULL!	6	1	5	49	6	5	2	3
R_eqxbMUQmEgJrlwF	5	4	6	6	5	1	1	2	7	2	6	2	4	1	4	14	4	5	2	4
R_baei8jVQlsRiGkR	7	4	7	7	5	7	5	6	7	7	6	5	7	1	5	16	4	5	3	4
R_6gvCh3KlFKQgFZb	3	5	4	4	4	3.5	6	5	6	6	5	3	6	1	4	28	6	4	2	4
R_7TI4Xrk8CaXCt49	#NULL!	4	#NULL!	#NULL!	#NULL!	5	7	4	#NULL!	6	6	3	#NULL!	2	4	39	6	6	3	4
R_bdN0qiAG4Wm8SXP	#NULL!	5	#NULL!	#NULL!	#NULL!	2.5	1	3	2	4	6	2	#NULL!	1	3	45	6	7	3	3
R_0p05i5GloIHqad7	#NULL!	4	#NULL!	#NULL!	#NULL!	3	5	6	1	6	6	5	#NULL!	1	4	48	6	6	3	3
R_6tlD8kP34cs79zf	6	5	2	4	1	2.5	2	1	6	5	3	1	2	1	3	5	4	6	3	3
R_6hCjuOXe5lWK95b	6	4	7	7	7	4	3	3	5	5	4	5	4	2	4	5	6	3	4	3
R_5ilZDtVct1tGTYN	#NULL!	4	#NULL!	#NULL!	#NULL!	5	3	4	4	5	6	4	#NULL!	1	5	20	6	6	3	4
R_88rOyy6Z4j22VcV	5	2	5	5	5	4.5	1	1	2	5	6	5	6	2	4	39	6	6	3	5
R_3QReAldmbU6kYbr	#NULL!	5	#NULL!	#NULL!	#NULL!	6	7	6	2	6	6	5	#NULL!	2	3	28	4	5	3	3
R_3KIoqNKm1VKgKNv	#NULL!	4	4	7	7	6.5	7	4	7	7	6	4	#NULL!	2	5	33	6	6	3	4
R_8A1k2V167RHqMLj	#NULL!	4	#NULL!	#NULL!	#NULL!	1.5	2	2	7	4	6	2	#NULL!	1	4	49	4	6	3	4
R_eKXoFFr08QnTzil	6	3	5	5	5	2	2	2	5	6	4	2	5	1	6	31	6	6	3	5
R_e9UFB6qGT2FTrCZ	#NULL!	4	#NULL!	#NULL!	#NULL!	6	6	6	6	2	6	6	#NULL!	1	5	26	4	7	4	4
R_eg21fSxWSS7DCnj	6	4	6	6	6	4.5	3	3	5	5	6	3	7	1	5	26	6	#NULL!	3	5
R_78IvlaRkIql9Sn3	#NULL!	3	2	6	6	1	#NULL!	#NULL!	7	2	#NULL!	#NULL!	1	1	6	20	6	1	1	5
R_cvGyDCB3B8iALUF	#NULL!	5	#NULL!	#NULL!	#NULL!	4.5	2	3	6	6	6	3	#NULL!	2	5	51	6	6	3	4
R_1OdFsCLeGj90q0t	6	3	5	7	6	3.5	6	6	2	6	4	4	6	1	6	26	6	5	2	5
R_4IUUYli8lQBBxQN	7	3	7	7	7	6	3	3	6	6	6	6	6	1	4	33	5	6	3	4
R_b8eXooerEkL61Lf	4	5	4	4	4	2	7	3	6	4	5	2	4	1	6	43	6	4	3	5
R_4NRebx14j4Ye6ax	6	4	5	7	5	3	2	2	2	5	5	3	1	1	4	7	6	4	2	3
R_eV5ncboDnEoTeAZ	6	4	5	7	7	3	1	2	3	2	6	1	7	1	5	39	1	6	3	5
R_5hFdyQMA9aEIK1v	5	3	3	6	#NULL!	4.5	3	4	5	4	3	3	3	2	5	23	4	3	4	4
R_cMxkBecZ0xKbJHL	#NULL!	3	#NULL!	#NULL!	#NULL!	2	1	2	7	1	7	1	#NULL!	1	6	19	4	#NULL!	3	5
R_aWyvwWrwIKPdlVb	#NULL!	5	6	7	5	1	7	6	4	1	6	4	7	1	5	11	6	2	2	5
R_bQT34Gp6i0uLssl	#NULL!	5	#NULL!	#NULL!	#NULL!	4	4	3	6	7	7	1	#NULL!	2	6	12	6	6	3	5
R_9B6jlqQDnc5xaFn	6	4	7	6	3	5.5	5	4	4	5	6	3	3	1	4	7	2	4	2	4
R_8BTpcwyElHOlin3	7	1	4	7	7	1	4	2	7	2	4	2	4	1	5	33	6	3	2	4
R_eD7cLsMEENwBRf7	#NULL!	5	#NULL!	#NULL!	#NULL!	3.5	7	3	1	#NULL!	7	3	#NULL!	1	3	14	1	6	3	3
R_6u81G5tr909WWfH	6	5	5	6	3	3.5	6	6	2	3	6	6	5	1	5	45	1	1	1	5
R_eOP6eODfJoC51Kl	6	3	6	6	6	5.5	2	6	4	4	5	4	5	2	5	45	6	7	3	4
R_eJUiidWNQZk9w7H	1	2	2	2	2	1	#NULL!	#NULL!	1	1	#NULL!	#NULL!	1	1	5	33	6	1	1	4
R_8CbTNnIUdt3g5bD	7	3	6	7	4	4	2	2	6	5	6	2	3	2	4	38	5	5	5	4
R_6Rv5j0QUCL9fgpL	6	3	4	6	6	2.5	6	4	3	5	5	5	2	1	4	33	4	2	1	4
R_81cANBbQo0Vc0sZ	#NULL!	3	#NULL!	#NULL!	#NULL!	3	2	3	4	6	6	2	#NULL!	1	5	24	6	5	3	5
R_2iwScdGZmQ8PQ8d	#NULL!	3	#NULL!	#NULL!	#NULL!	4.5	3	5	2	5	5	2	#NULL!	2	3	24	6	5	3	3
R_0k99SZ7mH13m6cl	2	4	2	2	2	2	1	2	7	2	4	1	4	1	5	22	2	6	3	5
R_3TYnxCjmU1N3PLL	#NULL!	4	#NULL!	#NULL!	#NULL!	6	7	4	2	6	6	3	#NULL!	1	4	48	6	6	3	4
R_9QBaZ1ZhImhv0KV	7	4	7	6	3	5	3	2	3	6	6	2	7	1	6	30	4	5	3	5
R_3JIRAsDeGKlrDut	4	3	6	4	3	2	3	3	7	6	5	2	4	2	5	48	6	7	3	5
R_blqbHw7C2qs8ZPD	#NULL!	1	#NULL!	#NULL!	#NULL!	1.5	2	1	6	2	5	2	#NULL!	1	6	34	6	5	2	5
R_ePyyMemTq80lEOx	4	3	4	5	5	4.5	6	6	2	2	5	6	4	1	5	17	6	2	1	4
R_3C5Upj2si5LuyIB	#NULL!	5	#NULL!	#NULL!	#NULL!	2	6	2	6	6	7	2	#NULL!	1	5	33	6	3	2	4
R_4ZQ2R8vCmqPuU3r	6	3	3	7	4	2	#NULL!	#NULL!	7	2	#NULL!	#NULL!	6	1	4	23	6	1	1	3
R_87I46K5du50VGcd	6	4	7	6	#NULL!	2.5	5	6	7	2	5	6	3	1	5	42	6	4	2	4
R_00UcaNRQaRGjC73	#NULL!	4	#NULL!	#NULL!	#NULL!	3	3	2	5	3	5	1	#NULL!	1	4	46	2	3	3	4
R_4Z3UZXLteq4gbLD	#NULL!	4	#NULL!	#NULL!	#NULL!	4.5	5	3	7	7	5	1	#NULL!	2	4	24	6	6	3	4
R_6low4aDg0igQAXX	1	3	2	4	2	1.5	#NULL!	#NULL!	#NULL!	2	#NULL!	#NULL!	2	1	6	1	6	1	5	5
R_b8cAYIuFeokNmxD	#NULL!	5	#NULL!	#NULL!	#NULL!	1	1	2	7	2	5	1	#NULL!	2	5	45	6	5	#NULL!	4
R_bluVA9eRdfKTsnH	#NULL!	4	#NULL!	#NULL!	#NULL!	4	6	4	1	5	6	6	#NULL!	1	6	22	6	6	3	5
R_2lUthycBf4UnC0l	#NULL!	3	#NULL!	#NULL!	#NULL!	2	5	3	5	5	6	4	#NULL!	2	4	3	6	4	2	4
R_9n84JKcIopuHAhv	6	4	7	6	2	2	2	2	7	#NULL!	5	2	7	2	3	10	4	5	2	3
R_dir69dtsGjQBjMh	1	2	2	2	5	1	#NULL!	#NULL!	1	1	#NULL!	#NULL!	1	1	6	45	6	1	1	5
R_eKfwcBdBrHaURrn	7	3	4	6	5	4.5	2	2	6	5	6	2	5	2	5	14	6	6	3	5
R_czRZvPZ89Bnjryl	#NULL!	3	#NULL!	#NULL!	#NULL!	5.5	5	4	7	5	5	3	#NULL!	2	4	33	4	6	#NULL!	3
R_2fOcwqgkA286mAl	#NULL!	3	#NULL!	#NULL!	#NULL!	3.5	3	3	7	#NULL!	7	3	#NULL!	1	6	50	2	5	4	5
R_e8KEILPUJW4urit	5	4	7	4	7	1.5	#NULL!	#NULL!	2	2	#NULL!	#NULL!	2	1	3	33	4	3	2	3
R_bsK7TslSyF71ZLn	7	4	7	7	3	6	5	5	4	4	6	3	6	2	3	11	5	6	5	3
R_1QXkIXY7eC4m6dD	5	3	3	6	3	2	1	2	7	3	2	2	1	1	6	6	1	3	4	5
R_0dh0j7hlAhUw0m1	#NULL!	2	#NULL!	#NULL!	#NULL!	#NULL!	#NULL!	#NULL!	#NULL!	#NULL!	7	#NULL!	#NULL!	2	5	45	6	7	3	4
R_0P2NxM2aAGUDXlH	#NULL!	3	#NULL!	#NULL!	#NULL!	#NULL!	#NULL!	#NULL!	#NULL!	#NULL!	#NULL!	#NULL!	#NULL!	1	5	34	6	5	2	5
R_1T6gniUlDSbyiIB	#NULL!	2	#NULL!	#NULL!	#NULL!	#NULL!	#NULL!	#NULL!	#NULL!	#NULL!	#NULL!	#NULL!	#NULL!	2	2	23	#NULL!	#NULL!	#NULL!	#NULL!
R_246GfZVas3YNLvv	#NULL!	2	6	6	5	#NULL!	#NULL!	#NULL!	#NULL!	#NULL!	3	#NULL!	#NULL!	2	4	36	6	6	3	4
R_3gZHbJDnDUZdFkh	#NULL!	3	#NULL!	#NULL!	#NULL!	#NULL!	#NULL!	#NULL!	#NULL!	#NULL!	7	#NULL!	#NULL!	1	5	19	6	5	2	5
R_5cMMgzgJbzmvanP	4	3	4	6	4	5	5	5	3	5	4	5	4	1	6	33	6	2	5	5
R_5mVzWgNgjBhH4lT	2	5	1	4	6	1.5	6	1	6	2	1	1	1	1	6	12	6	1	1	5
R_74fmd9tD0iGDkdn	#NULL!	5	#NULL!	#NULL!	#NULL!	#NULL!	#NULL!	#NULL!	#NULL!	#NULL!	#NULL!	#NULL!	#NULL!	1	5	45	5	5	5	4
R_cvc5XUCBFNh2xBr	#NULL!	3	2	5	6	#NULL!	#NULL!	#NULL!	#NULL!	#NULL!	4	#NULL!	#NULL!	2	3	45	4	1	1	3
R_eFmfIkkGwXwzie1	#NULL!	4	7	4	4	#NULL!	#NULL!	#NULL!	#NULL!	#NULL!	6	#NULL!	#NULL!	2	3	15	1	#NULL!	3	3
R_ehb1IVfmimKi3Wd	#NULL!	5	#NULL!	#NULL!	#NULL!	3.5	7	7	6	5	6	5	#NULL!	1	5	13	6	1	1	4
R_aic5tKwIxIIR1T7	6	4	5	7	6	6	2	1	1	6	2	2	2	1	2	23	6	5	2	2
R_23q019SaziX4VlH	#NULL!	3	#NULL!	#NULL!	#NULL!	#NULL!	#NULL!	#NULL!	#NULL!	#NULL!	#NULL!	#NULL!	#NULL!	1	5	37	6	6	3	4
R_9sCGxBOf0GbNnPn	#NULL!	#NULL!	#NULL!	#NULL!	#NULL!	#NULL!	#NULL!	#NULL!	#NULL!	#NULL!	#NULL!	#NULL!	#NULL!	1	6	21	4	#NULL!	3	5
R_3ay1c4rgqapn2W9	6	3	5	6	5	6	5	#NULL!	3	5	5	#NULL!	#NULL!	1	6	5	#NULL!	#NULL!	#NULL!	5
R_3CTOE7aN4qPNjx3	4	3	3	3	5	3	2	3	6	5	4	2	6	2	4	45	1	#NULL!	3	4

## Sheet: Codes
Code	Intention	Knowledge	BehavioralControl	Attitude	PeerPreference	IndustryBenefits	Usefulness	EaseOfUse	GovernmentMandate	IndustryStandards	RelativeAdvantage	WorkflowImpact	FinancialAbility	Gender	Age	State	PracticeType	PracticeStructure	EmploymentStatus	Experience
1	Completely disagree	Not at all knowledgeable	Completely unconfident	Completely dislike	Completely dislike	Completely disagree	Completely disagree	Extremely difficult	Completely disagree	Completely disagree	Extremely less advanced	Extremely more difficult	Completely disagree	Male	Under 25 years	Alabama	Primary Care – Family Medicine	Private practice with 1 (solo) physician	Solo owner	0-4 years
2	Disagree	Slightly knowledgeable	Unconfident	Dislike	Dislike	Disagree	Disagree	Difficult	Disagree	Disagree	Less advanced	More difficult	Disagree	Female	25 to 34 years	Alaska	Primary Care – Internal Medicine	Private practice with 2 physicians	Part owner	5-9 years
3	Somewhat disagree	Moderately knowledgeable	Somewhat unconfident	Somewhat dislike	Somewhat dislike	Somewhat disagree	Somewhat disagree	Somewhat difficult	Somewhat disagree	Somewhat disagree	Somewhat less advanced	Somewhat more difficult	Somewhat disagree		35 to 44 years	Arizona	Hospitalist	Private practice with 3-4 physicians	Full-time employee	10-19 years
4	Neither agree nor disagree	Very knowledgeable	Neither confident nor unconfident	Neither like nor dislike	Neither like nor dislike	Neither agree nor disagree	Neither agree nor disagree	Neither easy nor difficult	Neither agree nor disagree	Neither agree nor disagree	Neither more nor less advanced	Neither easier nor more difficult	Neither agree nor disagree		45 to 54 years	Arkansas	Surgical	Private practice with 5-9 physicians	Part-time employee	20-29 years
5	Somewhat agree	Completely knowledgeable	Somewhat confident	Somewhat like	Somewhat like	Somewhat agree	Somewhat agree	Somewhat easy	Somewhat agree	Somewhat agree	Somewhat more advanced	Somewhat easier	Somewhat agree		55 to 64 years	California	Emergency Care	Private practice with 10+ physicians	Independent contractor	30+ years
6	Agree		Confident	Like	Like	Agree	Agree	Easy	Agree	Agree	More advanced	Easier	Agree		65 years or over	Colorado	Specialty	Hospital-owned practice
7	Completely agree		Completely confident	Completely like	Completely like	Completely agree	Completely agree	Extremely easy	Completely agree	Completely agree	Extremely more advanced	Extremely easier	Completely agree			Connecticut		Government-owned practice
8																Delaware
9																District of Columbia
10																Florida
11																Georgia
12																Hawaii
13																Idaho
14																Illinois
15																Indiana
16																Iowa
17																Kansas
18																Kentucky
19																Louisiana
20																Maine
21																Maryland
22																Massachusetts
23																Michigan
24																Minnesota
25																Mississippi
26																Missouri
27																Montana
28																Nebraska
29																Nevada
30																New Hampshire
31																New Jersey
32																New Mexico
33																New York
34																North Carolina
35																North Dakota
36																Ohio
37																Oklahoma
38																Oregon
39																Pennsylvania
40																Puerto Rico
41																Rhode Island
42																South Carolina
43																South Dakota
44																Tennessee
45																Texas
46																Utah
47																Vermont
48																Virginia
49																Washington
50																West Virginia
51																Wisconsin
52																Wyoming
99 (N/A)
